# Supplementary material for: Association Between Cribriform Architecture and Tertiary Gleason Pattern 5 in Prostate Cancer: A Cross-Sectional Study of Radical Prostatectomy Specimens
Source: J Clin Med. 2026 Jun 15;15(12):4637. doi: 10.3390/jcm15124637 (PMC13302233; doi:10.3390/jcm15124637)
Supplement: Supplementary file 1 [file jcm-15-04637-s001.zip]

Archive with 1 entries (1 files):
- jcm-4320375-supplementary.pdf
